# Supplementary material for: The TGA Transcription Factors from Clade II Negatively Regulate the Salicylic Acid Accumulation in Arabidopsis
Source: Int J Mol Sci. 2022 Oct 1;23(19):11631. doi: 10.3390/ijms231911631 (PMC9569720; doi:10.3390/ijms231911631)
Supplement: Supplementary file 1 [file ijms-23-11631-s001.zip]

Archive with 1 entries (1 files):
- ijms-1925790-supplementary.pdf
